# Supplementary material for: Treatment of Aorto-Oesophageal Fistula in a Tertiary German Aortic and Oesophageal Centre A Multidisciplinary Effort
Source: Interdiscip Cardiovasc Thorac Surg. 2025 Oct 17;40(11):ivaf236. doi: 10.1093/icvts/ivaf236 (PMC12622961; doi:10.1093/icvts/ivaf236)
Supplement: ivaf236_Supplementary_Data [file ivaf236_supplementary_data.zip]

Archive with 1 entries (1 files):
- Supplementary Data Revision 3.docx
